# Supplementary material for: Insulin Sensitivity in Adipose and Skeletal Muscle Tissue of Dairy Cows in Response to Dietary Energy Level and 2,4-Thiazolidinedione (TZD)
Source: PLoS One. 2015 Nov 16;10(11):e0142633. doi: 10.1371/journal.pone.0142633 (PMC4646636; doi:10.1371/journal.pone.0142633)
Supplement: S2 File — (XLSX) [file pone.0142633.s002.xlsx]

## Sheet: PPARG Protein expression
Cow ID	GAPDH, Band intensity		Cow ID	PPARG, Band intensity		Cow ID	Diet	Day	PPARG_GAPDH Relative expression
6993	50006.9		6993	174853		6993	CON	14	3.49658
6993	139191		6993	165634		6993	CON	28	1.18998
7635	139166		7635	165685		7635	OVE	14	1.19056
7635	139169		7635	165637		7635	OVE	28	1.19019
8090	139180		8090	165676		8090	CON	14	1.19037
8090	40235		8090	165679		8090	CON	28	4.11778
8132	27007.3		8132	73393.5		8132	CON	14	2.71754
8132	28422.4		8132	61601.2		8132	CON	28	2.16735
8303	.		8303	.		8303	OVE	14	.
8303	63021.6		8303	204387		8303	OVE	28	3.24313
8386	91894.4		8386	134743		8386	OVE	14	1.46628
8386	152148		8386	194467		8386	OVE	28	1.27814
8391	51013.9		8391	194438		8391	OVE	14	3.81147
8391	48097.8		8391	194450		8391	OVE	28	4.0428
8402	29856.4		8402	194431		8402	CON	14	6.5122
8402	20838.5		8402	194429		8402	CON	28	9.3303
8415	19584.2		8415	194424		8415	OVE	14	9.92759
8415	38177.2		8415	26033.2		8415	OVE	28	0.681905
8470	107770		8470	209675		8470	OVE	14	1.94557
8470	107755		8470	157315		8470	OVE	28	1.45994
8495	107728		8495	209707		8495	CON	14	1.94664
8495	107766		8495	209694		8495	CON	28	1.94583
8530	107764		8530	209687		8530	OVE	14	1.9458
8530	107811		8530	209703		8530	OVE	28	1.94511
8552	41312.9		8552	209699		8552	CON	14	5.07586
8552	38207.8		8552	134866		8552	CON	28	3.52979
8555	28502.3		8555	77542.5		8555	CON	14	2.72056
8555	29032.7		8555	126808		8555	CON	28	4.36774
